# Supplementary material for: Integration of stool microbiota, proteome and amino acid profiles to discriminate patients with adenomas and colorectal cancer
Source: Gut Microbes. 2022 Nov 11;14(1):2139979. doi: 10.1080/19490976.2022.2139979 (PMC9662191; doi:10.1080/19490976.2022.2139979)
Supplement: Supplemental Material [file KGMI_A_2139979_SM8477.zip]

Archive with 3 entries (3 files):
- Supplementary material Figure 13AG.docx
- Supplementary Material.docx
- Supplementary Table 9AC.xlsx
