# Supplementary material for: Integration of stool microbiota, proteome and amino acid profiles to discriminate patients with adenomas and colorectal cancer
Source: Gut Microbes. 2022 Nov 11;14(1):2139979. doi: 10.1080/19490976.2022.2139979 (PMC9662191; doi:10.1080/19490976.2022.2139979)
Supplement: Supplemental Material [file KGMI_A_2139979_SM8477.zip › Supplementary Table 9AC.xlsx]

## Sheet: A. CRC versus controls
Pearson
	Parameter	ethanolamine	leucine	proline	sulfo.l.cystine	OTU200	OTU148	OTU112	OTU5	OTU1	SIAE	CDHR5	C3	HBA1	HBB
1	SERPINA1	-0.210503	0.146257	0.232359	0.130336	0.381858	0.0424663	0.220895	-0.0502054	-0.00380141	0.0723456	-0.0806048	-0.000389137	0.154985	0.206593
2	HBB	0.101753	0.303541	0.112736	0.121066	0.166755	0.0506625	0.410642	-0.194228	0.0459066	-0.287743	-0.390104	0.73255	0.987817	NA
3	HBA1	0.0772836	0.340263	0.140534	0.101536	0.101999	0.0475161	0.362497	-0.139223	0.0253077	-0.324495	-0.397219	0.743806	NA	NA
4	C3	0.222403	0.259106	0.0979669	-0.0693873	0.322556	0.149977	0.402772	-0.125899	0.00322775	-0.463247	-0.427354	NA	NA	NA
5	CDHR5	-0.17687	0.0324968	-0.0956819	0.0752461	-0.22435	-0.0670424	-0.217187	-0.148667	-0.345886	0.66935	NA	NA	NA	NA
6	SIAE	-0.282239	-0.19803	-0.34957	-0.14968	-0.254328	-0.0184204	-0.220563	-0.0455578	-0.0643922	NA	NA	NA	NA	NA
7	OTU1	0.323397	-0.244365	-0.0868696	-0.30408	0.0470069	-0.275255	0.404492	0.200231	NA	NA	NA	NA	NA	NA
8	OTU5	-0.11444	0.01442	0.0129678	0.0669438	-0.0447095	-0.218214	-0.0993742	NA	NA	NA	NA	NA	NA	NA
9	OTU112	0.259386	0.168725	0.10053	0.118418	0.467875	-0.20367	NA	NA	NA	NA	NA	NA	NA	NA
10	OTU148	0.184921	-0.129147	-0.136867	0.0152267	-0.133176	NA	NA	NA	NA	NA	NA	NA	NA	NA
11	OTU200	-0.0896941	0.00264626	0.0511324	0.042984	NA	NA	NA	NA	NA	NA	NA	NA	NA	NA
12	sulfo.l.cystine	0.171889	0.37669	0.348357	NA	NA	NA	NA	NA	NA	NA	NA	NA	NA	NA
13	proline	0.247199	0.832088	NA	NA	NA	NA	NA	NA	NA	NA	NA	NA	NA	NA
14	leucine	0.277743	NA	NA	NA	NA	NA	NA	NA	NA	NA	NA	NA	NA	NA
Kendall
	Parameter	ethanolamine	leucine	proline	sulfo.l.cystine	OTU200	OTU148	OTU112	OTU5	OTU1	SIAE	CDHR5	C3	HBA1	HBB
1	SERPINA1	-0.15504	0.03014	0.0709677	0.0647788	0.311569	0.0293121	0.236814	0.028078	0.237409	0.0258342	0.0367973	0.00452563	0.116505	0.202368
2	HBB	0.00874405	0.075431	0.133477	0.0581401	0.307178	-0.0541729	0.18319	-0.194596	0.105357	-0.256466	-0.177684	0.366971	0.779699	NA
3	HBA1	0.0525777	0.0626351	0.146711	0.107568	0.224962	-0.0452417	0.161987	-0.208017	0.0834854	-0.425487	-0.29099	0.360954	NA	NA
4	C3	0.151646	0.0203873	0.199128	-0.12927	0.196204	-0.0450774	0.120058	-0.177264	0.167395	-0.185751	-0.255086	NA	NA	NA
5	CDHR5	-0.15605	0.199353	0.0151518	0.0472144	-0.251829	-0.0113473	-0.117011	0.080435	-0.266054	0.450711	NA	NA	NA	NA
6	SIAE	-0.192369	0.0366379	-0.103337	-0.156531	-0.125234	-0.00902882	-0.0926724	0.0821626	0	NA	NA	NA	NA	NA
7	OTU1	0.0894679	-0.200913	0.00244752	-0.175414	0.279378	-0.102646	0.15681	0.145029	NA	NA	NA	NA	NA	NA
8	OTU5	-0.107463	0.160001	0.0410371	0.0717895	-0.0806	-0.108698	0.0821626	NA	NA	NA	NA	NA	NA	NA
9	OTU112	-0.0437203	0.144397	0.215285	0.071557	0.233928	-0.0609445	NA	NA	NA	NA	NA	NA	NA	NA
10	OTU148	0.105317	-0.022572	0.0924458	-0.100707	-0.225205	NA	NA	NA	NA	NA	NA	NA	NA	NA
11	OTU200	0.026364	-0.0165404	0.0330452	-0.0760028	NA	NA	NA	NA	NA	NA	NA	NA	NA	NA
12	sulfo.l.cystine	0.161039	0.286228	0.234544	NA	NA	NA	NA	NA	NA	NA	NA	NA	NA	NA
13	proline	0.229284	0.620022	NA	NA	NA	NA	NA	NA	NA	NA	NA	NA	NA	NA
14	leucine	0.170509	NA	NA	NA	NA	NA	NA	NA	NA	NA	NA	NA	NA	NA
Spearman
	Parameter	ethanolamine	leucine	proline	sulfo.l.cystine	OTU200	OTU148	OTU112	OTU5	OTU1	SIAE	CDHR5	C3	HBA1	HBB
1	SERPINA1	-0.213673	0.0653292	0.129435	0.0916198	0.408042	0.055963	0.333703	0.0469995	0.303998	0.0467789	0.0530777	-0.00184547	0.173457	0.272205
2	HBB	0.0328217	0.162331	0.198205	0.102981	0.416044	-0.103767	0.27445	-0.277991	0.149659	-0.339282	-0.264911	0.501404	0.895613	NA
3	HBA1	0.0800082	0.128492	0.239209	0.145596	0.323758	-0.0960337	0.255169	-0.303703	0.113724	-0.609581	-0.450434	0.485145	NA	NA
4	C3	0.204686	0.04204	0.259801	-0.180181	0.241801	-0.0738477	0.17421	-0.239519	0.219586	-0.223735	-0.37347	NA	NA	NA
5	CDHR5	-0.190337	0.270259	0.0117054	0.0605667	-0.344188	-0.0308721	-0.17358	0.0706714	-0.328306	0.654254	NA	NA	NA	NA
6	SIAE	-0.282267	0.0657391	-0.159895	-0.226843	-0.198386	-0.0153199	-0.153458	0.125883	-0.00139168	NA	NA	NA	NA	NA
7	OTU1	0.164913	-0.283582	-0.00620841	-0.203829	0.367332	-0.117331	0.211964	0.194057	NA	NA	NA	NA	NA	NA
8	OTU5	-0.123661	0.221908	0.0710035	0.12452	-0.119457	-0.154691	0.096631	NA	NA	NA	NA	NA	NA	NA
9	OTU112	-0.0750354	0.194999	0.266761	0.101866	0.340838	-0.0590327	NA	NA	NA	NA	NA	NA	NA	NA
10	OTU148	0.143012	-0.00653649	0.142971	-0.0869635	-0.304297	NA	NA	NA	NA	NA	NA	NA	NA	NA
11	OTU200	0.053506	-0.0407455	0.0561373	-0.102244	NA	NA	NA	NA	NA	NA	NA	NA	NA	NA
12	sulfo.l.cystine	0.242641	0.370976	0.31317	NA	NA	NA	NA	NA	NA	NA	NA	NA	NA	NA
13	proline	0.339696	0.773465	NA	NA	NA	NA	NA	NA	NA	NA	NA	NA	NA	NA
14	leucine	0.254292	NA	NA	NA	NA	NA	NA	NA	NA	NA	NA	NA	NA	NA

## Sheet: B. Adenoma versus controls
Pearson
	Parameter	GUSB	HBA1	A2M	HBB	OTU204	OTU171	OTU93	OTU92	OTU75	OTU56	OTU47	OTU24	His	Eth	Pro
1	Sul	0.331418	0.103431	0.0897426	0.174382	0.0272526	-0.157258	0.149677	0.137573	-0.0655326	-0.0636795	-0.129947	0.304603	0.149612	0.395933	0.562332
2	Pro	0.154616	0.0206014	0.192825	0.0893969	0.20782	0.0161687	0.329805	0.325586	0.122437	0.0991515	0.0212017	0.310923	0.449045	0.635034	NA
3	Eth	0.21879	0.0941811	0.0686864	0.13311	0.499696	-0.130516	-0.0861307	0.252466	-0.135748	0.205264	-0.215833	0.333773	0.23081	NA	NA
4	His	-0.203805	-0.276905	-0.0741968	-0.207772	-0.0329022	0.155358	0.220582	-0.0465484	0.483752	-0.127874	0.290191	0.139053	NA	NA	NA
5	OTU24	0.282021	0.242555	0.138827	0.244911	0.133327	0.0182476	0.323662	0.035386	-0.0626571	-0.155796	-0.0685239	NA	NA	NA	NA
6	OTU47	0.00699679	-0.194985	-0.188319	-0.148873	-0.144055	0.00705482	-0.039989	-0.0312719	0.364717	0.0303804	NA	NA	NA	NA	NA
7	OTU56	0.0594993	-0.136202	0.0865379	-0.148335	-0.147423	-0.216836	-0.23618	0.25641	-0.088662	NA	NA	NA	NA	NA	NA
8	OTU75	-0.0835914	-0.206951	-0.226348	-0.191008	-0.143726	0.346117	0.401633	0.1024	NA	NA	NA	NA	NA	NA	NA
9	OTU92	0.183503	-0.0931243	0.172911	-0.0607439	0.138498	-0.0696215	0.244795	NA	NA	NA	NA	NA	NA	NA	NA
10	OTU93	-0.051941	0.223123	0.28992	0.234117	-0.0441697	0.276929	NA	NA	NA	NA	NA	NA	NA	NA	NA
11	OTU171	-0.139615	0.0645199	-0.0749168	0.0776433	-0.0983711	NA	NA	NA	NA	NA	NA	NA	NA	NA	NA
12	OTU204	0.107313	0.214333	0.0863167	0.277959	NA	NA	NA	NA	NA	NA	NA	NA	NA	NA	NA
13	HBB	0.374952	0.955028	0.573236	NA	NA	NA	NA	NA	NA	NA	NA	NA	NA	NA	NA
14	A2M	0.182949	0.499932	NA	NA	NA	NA	NA	NA	NA	NA	NA	NA	NA	NA	NA
15	HBA1	0.333985	NA	NA	NA	NA	NA	NA	NA	NA	NA	NA	NA	NA	NA	NA
Kendall
	Parameter	GUSB	HBA1	A2M	HBB	OTU204	OTU171	OTU93	OTU92	OTU75	OTU56	OTU47	OTU24	His	Eth	Pro
1	Sul	0.213091	0.188078	0.0115574	0.189029	-0.015941	-0.0546684	0.170111	0.149782	0.0513603	0.093308	-0.235132	0.329297	0.121337	0.317915	0.383801
2	Pro	0.278746	-0.0475884	0.132799	-0.0564827	0.11479	-0.0365096	0.240431	0.291537	0.0785578	0.157367	0.00766455	0.0781605	0.213842	0.318662	NA
3	Eth	0.253647	0.115363	0.00996646	0.142309	0.318493	-0.0341663	-0.10871	0.126325	-0.115511	0.0279873	-0.23791	0.218982	-0.0210254	NA	NA
4	His	-0.200412	-0.223113	-0.150482	-0.171896	-0.0848206	0.0238095	0.114701	-0.128586	0.31877	0.163665	0.0217708	-0.0174437	NA	NA	NA
5	OTU24	0.228746	0.37854	0.0910626	0.430892	0.193035	0.104662	0.210216	0.0890683	-0.0767454	-0.0691563	-0.0522001	NA	NA	NA	NA
6	OTU47	0.01291	-0.187135	-0.0168486	-0.176058	0.059154	0.174166	0.00929962	0.0067186	0.0645067	0.0851641	NA	NA	NA	NA	NA
7	OTU56	-0.0501176	-0.156145	0.00726747	-0.120185	-0.170589	-0.218667	-0.141733	0.104328	0.137797	NA	NA	NA	NA	NA	NA
8	OTU75	-0.204719	-0.162371	-0.21657	-0.207075	-0.160449	0.205111	0.158861	0.111478	NA	NA	NA	NA	NA	NA	NA
9	OTU92	0.240192	-0.0436882	0.148608	-0.0956476	0.0450319	0.127157	0.230693	NA	NA	NA	NA	NA	NA	NA	NA
10	OTU93	0.0355723	0.0832295	0.0799931	0.0713876	0.00143291	0.266317	NA	NA	NA	NA	NA	NA	NA	NA	NA
11	OTU171	-0.0988332	0.07959	0.00859899	0.0520897	-0.129387	NA	NA	NA	NA	NA	NA	NA	NA	NA	NA
12	OTU204	0.119352	0.0241073	0.0576327	0.0566139	NA	NA	NA	NA	NA	NA	NA	NA	NA	NA	NA
13	HBB	0.189196	0.756585	0.186245	NA	NA	NA	NA	NA	NA	NA	NA	NA	NA	NA	NA
14	A2M	0.258784	0.162571	NA	NA	NA	NA	NA	NA	NA	NA	NA	NA	NA	NA	NA
15	HBA1	0.129985	NA	NA	NA	NA	NA	NA	NA	NA	NA	NA	NA	NA	NA	NA
Spearman
	Parameter	GUSB	HBA1	A2M	HBB	OTU204	OTU171	OTU93	OTU92	OTU75	OTU56	OTU47	OTU24	His	Eth	Pro
1	Sul	0.314005	0.275354	0.044436	0.274549	-0.0169851	-0.104315	0.235477	0.210856	0.10128	0.128911	-0.325106	0.439702	0.156263	0.435101	0.512465
2	Pro	0.418789	-0.0653092	0.18276	-0.0792757	0.163561	-0.0389484	0.328634	0.398373	0.0862894	0.249568	0.0277427	0.104448	0.291716	0.439442	NA
3	Eth	0.37455	0.150235	0.0158262	0.195738	0.410686	-0.0708874	-0.143851	0.176475	-0.129355	0.0401026	-0.322078	0.299624	-0.00963935	NA	NA
4	His	-0.280449	-0.317497	-0.201543	-0.244891	-0.116539	0.0213909	0.165882	-0.161876	0.443954	0.225818	0.034581	-0.0248498	NA	NA	NA
5	OTU24	0.301199	0.528334	0.115297	0.598902	0.229555	0.12814	0.282771	0.0994481	-0.104832	-0.103575	-0.065924	NA	NA	NA	NA
6	OTU47	0.00533161	-0.25166	-0.0132574	-0.243393	0.0800952	0.217747	-0.00252177	0.00297538	0.0741485	0.119361	NA	NA	NA	NA	NA
7	OTU56	-0.0622427	-0.207906	0.0145386	-0.158213	-0.237873	-0.299036	-0.22286	0.146014	0.191826	NA	NA	NA	NA	NA	NA
8	OTU75	-0.290066	-0.247959	-0.290792	-0.32786	-0.205442	0.291697	0.20141	0.160039	NA	NA	NA	NA	NA	NA	NA
9	OTU92	0.316907	-0.0796723	0.21011	-0.120505	0.0555426	0.146428	0.303953	NA	NA	NA	NA	NA	NA	NA	NA
10	OTU93	0.0495351	0.1253	0.146111	0.121329	-0.00410837	0.364999	NA	NA	NA	NA	NA	NA	NA	NA	NA
11	OTU171	-0.133526	0.124195	0.0324997	0.0739385	-0.185687	NA	NA	NA	NA	NA	NA	NA	NA	NA	NA
12	OTU204	0.167902	0.0344731	0.0683804	0.0720577	NA	NA	NA	NA	NA	NA	NA	NA	NA	NA	NA
13	HBB	0.27204	0.902421	0.255567	NA	NA	NA	NA	NA	NA	NA	NA	NA	NA	NA	NA
14	A2M	0.347655	0.20953	NA	NA	NA	NA	NA	NA	NA	NA	NA	NA	NA	NA	NA
15	HBA1	0.18674	NA	NA	NA	NA	NA	NA	NA	NA	NA	NA	NA	NA	NA	NA

## Sheet: C. CRC versus adenoma
Pearson
	Parameter	OTU24	OTU204	OTU122	OTU107	OTU63	OTU47	histidine	ethanolamine	sulfo.l.cystine	FCGBP	SGSH	SERPINA3	CP	MUC2	PRSS8	CEACAM8
1	HP	-0.223871	-0.127654	-0.162651	0.107578	0.10419	0.204616	0.134405	-0.261977	-0.455632	-0.560064	-0.211867	0.29033	0.589534	-0.378091	-0.164976	0.180065
2	CEACAM8	-0.205407	-0.0569564	0.16518	-0.153202	0.43138	0.482174	0.18114	-0.0859403	-0.202572	-0.121914	-0.212189	0.441643	-0.00762436	-0.325514	-0.14996	NA
3	PRSS8	0.228395	0.170922	0.165524	-0.279572	-0.17569	-0.373042	-0.0326727	0.454533	0.197276	0.284795	-0.120594	-0.261217	-0.23588	0.127336	NA	NA
4	MUC2	0.0778038	0.204633	-0.0189084	0.0338191	-0.299683	-0.420453	-0.547029	-0.00343995	-0.0198597	0.608121	0.330713	-0.0812153	-0.0572339	NA	NA	NA
5	CP	-0.050153	-0.162998	-0.199065	0.689736	-0.0444153	-0.0772266	-0.0240759	-0.326298	-0.355327	-0.345268	-0.138401	0.178201	NA	NA	NA	NA
6	SERPINA3	-0.138497	-0.122884	-0.193243	0.113264	0.289055	0.151104	0.377794	-0.198325	-0.375791	-0.0426561	-0.139609	NA	NA	NA	NA	NA
7	SGSH	0.258036	0.0710642	0.141035	-0.149447	-0.226962	-0.0600143	-0.234205	0.172276	0.127596	0.1412	NA	NA	NA	NA	NA	NA
8	FCGBP	0.0675546	0.0191822	0.00963614	-0.082968	-0.151063	-0.28542	-0.369482	0.233287	0.120624	NA	NA	NA	NA	NA	NA	NA
9	sulfo.l.cystine	0.273412	0.0113661	0.213169	-0.140841	-0.298092	-0.162562	0.0312224	0.292497	NA	NA	NA	NA	NA	NA	NA	NA
10	ethanolamine	0.22469	0.479354	0.166249	-0.271666	-0.287114	-0.312259	0.20259	NA	NA	NA	NA	NA	NA	NA	NA	NA
11	histidine	0.0565971	-0.0361837	0.134454	-0.136153	0.243604	0.155939	NA	NA	NA	NA	NA	NA	NA	NA	NA	NA
12	OTU47	-0.0695074	-0.172256	-0.143883	-0.00826244	0.654637	NA	NA	NA	NA	NA	NA	NA	NA	NA	NA	NA
13	OTU63	-0.36556	-0.250349	-0.229933	-0.13094	NA	NA	NA	NA	NA	NA	NA	NA	NA	NA	NA	NA
14	OTU107	0.127895	-0.143207	-0.119258	NA	NA	NA	NA	NA	NA	NA	NA	NA	NA	NA	NA	NA
15	OTU122	0.279701	0.0202998	NA	NA	NA	NA	NA	NA	NA	NA	NA	NA	NA	NA	NA	NA
16	OTU204	0.0762511	NA	NA	NA	NA	NA	NA	NA	NA	NA	NA	NA	NA	NA	NA	NA
Kendall
	Parameter	OTU24	OTU204	OTU122	OTU107	OTU63	OTU47	histidine	ethanolamine	sulfo.l.cystine	FCGBP	SGSH	SERPINA3	CP	MUC2	PRSS8	CEACAM8
1	HP	-0.0299743	-0.132143	-0.116376	0.0461935	0.0384615	0.0292119	0.0623177	-0.175211	-0.321777	-0.320038	-0.0420084	0.225668	0.571781	-0.164122	-0.00219317	0.151697
2	CEACAM8	-0.162239	0.0493955	-0.0698396	-0.227637	0.201963	0.265881	0.15489	-0.0584498	-0.0965525	-0.0775632	-0.0637255	0.176672	0.139706	-0.232689	0.00690987	NA
3	PRSS8	0.00682672	0.0795756	0.170641	-0.256003	-0.0480811	-0.312325	-0.0697035	0.278708	0.208277	0.149828	0.0598856	-0.157927	-0.156624	0.0323953	NA	NA
4	MUC2	0.127716	0.109586	-0.0214874	-0.032804	-0.23198	-0.258443	-0.377786	0.116081	-0.0173607	0.416667	0.271471	0.0984848	-0.0603269	NA	NA	NA
5	CP	0	-0.098791	-0.240947	0.235101	0.123871	0.0920358	-0.0916253	-0.381006	-0.305018	-0.258544	0.0294118	0.163744	NA	NA	NA	NA
6	SERPINA3	-0.0681153	-0.0723684	-0.248639	0	0.118357	0.047194	0.170675	-0.123693	-0.333711	0	0.00430906	NA	NA	NA	NA	NA
7	SGSH	0.283314	0.232864	0.181583	-0.167929	-0.150799	-0.102262	-0.202885	0.231634	0.0570538	0.219762	NA	NA	NA	NA	NA	NA
8	FCGBP	0.0979158	-0.0351504	-0.00920887	0	-0.0899515	-0.164055	-0.308749	0.180782	0.0675137	NA	NA	NA	NA	NA	NA	NA
9	sulfo.l.cystine	0.279668	-0.0358004	0.30326	-0.0801855	-0.277256	-0.180823	0.0781263	0.186064	NA	NA	NA	NA	NA	NA	NA	NA
10	ethanolamine	0.0449139	0.257614	0.271415	-0.326308	-0.209302	-0.304837	0.0308294	NA	NA	NA	NA	NA	NA	NA	NA	NA
11	histidine	-0.0258636	-0.113055	0.223785	-0.0531447	0.0623177	0.116052	NA	NA	NA	NA	NA	NA	NA	NA	NA	NA
12	OTU47	-0.0631446	-0.0760579	-0.112914	0.0467099	0.561767	NA	NA	NA	NA	NA	NA	NA	NA	NA	NA	NA
13	OTU63	-0.383103	-0.27135	-0.29158	-0.0984003	NA	NA	NA	NA	NA	NA	NA	NA	NA	NA	NA	NA
14	OTU107	0.162221	-0.207716	-0.223303	NA	NA	NA	NA	NA	NA	NA	NA	NA	NA	NA	NA	NA
15	OTU122	0.331196	0.234584	NA	NA	NA	NA	NA	NA	NA	NA	NA	NA	NA	NA	NA	NA
16	OTU204	0.109221	NA	NA	NA	NA	NA	NA	NA	NA	NA	NA	NA	NA	NA	NA	NA
Spearman
	Parameter	OTU24	OTU204	OTU122	OTU107	OTU63	OTU47	histidine	ethanolamine	sulfo.l.cystine	FCGBP	SGSH	SERPINA3	CP	MUC2	PRSS8	CEACAM8
1	HP	-0.0391405	-0.162615	-0.137518	0.0635828	0.0482965	0.0323985	0.0968842	-0.264287	-0.452737	-0.447307	-0.0360825	0.318668	0.72861	-0.234517	-0.00936583	0.209535
2	CEACAM8	-0.21581	0.05161	-0.0818288	-0.264041	0.257227	0.322057	0.227011	-0.0738716	-0.10459	-0.128866	-0.0991704	0.25081	0.191365	-0.347903	-0.00509325	NA
3	PRSS8	0.0100778	0.125236	0.203183	-0.305036	-0.0763164	-0.405099	-0.118258	0.386684	0.268833	0.202081	0.0614828	-0.201224	-0.188723	0.036306	NA	NA
4	MUC2	0.190359	0.155347	-0.0334343	-0.0395055	-0.302429	-0.348843	-0.512302	0.0780741	-0.0393537	0.573195	0.364233	0.14873	-0.057688	NA	NA	NA
5	CP	0.0072745	-0.124487	-0.27864	0.270903	0.152766	0.107417	-0.116617	-0.515059	-0.386786	-0.347548	0.0483597	0.213357	NA	NA	NA	NA
6	SERPINA3	-0.0834139	-0.0970058	-0.317743	0.0019877	0.17547	0.0848832	0.27364	-0.145281	-0.463871	-0.0404412	0.00710007	NA	NA	NA	NA	NA
7	SGSH	0.351974	0.302693	0.214319	-0.19582	-0.188089	-0.142996	-0.27492	0.292556	0.0713273	0.27211	NA	NA	NA	NA	NA	NA
8	FCGBP	0.128194	-0.0359025	-0.0112227	-0.00149077	-0.11938	-0.218506	-0.44067	0.271838	0.0867456	NA	NA	NA	NA	NA	NA	NA
9	sulfo.l.cystine	0.38662	-0.0501613	0.367025	-0.100962	-0.349586	-0.248964	0.101132	0.248116	NA	NA	NA	NA	NA	NA	NA	NA
10	ethanolamine	0.0697456	0.354945	0.327115	-0.39783	-0.280565	-0.399574	0.0483885	NA	NA	NA	NA	NA	NA	NA	NA	NA
11	histidine	-0.0376368	-0.155495	0.295743	-0.055615	0.082838	0.170754	NA	NA	NA	NA	NA	NA	NA	NA	NA	NA
12	OTU47	-0.0752913	-0.0950282	-0.12987	0.0545527	0.609071	NA	NA	NA	NA	NA	NA	NA	NA	NA	NA	NA
13	OTU63	-0.484274	-0.343202	-0.322914	-0.108609	NA	NA	NA	NA	NA	NA	NA	NA	NA	NA	NA	NA
14	OTU107	0.181591	-0.247651	-0.240903	NA	NA	NA	NA	NA	NA	NA	NA	NA	NA	NA	NA	NA
15	OTU122	0.401831	0.273373	NA	NA	NA	NA	NA	NA	NA	NA	NA	NA	NA	NA	NA	NA
16	OTU204	0.118988	NA	NA	NA	NA	NA	NA	NA	NA	NA	NA	NA	NA	NA	NA	NA
